# Supplementary material for: Development and Reproduction of a Japanese Strain of Ctenolepisma calvum (Ritter, 1910) at Room Temperature
Source: Insects. 2023 Jun 16;14(6):563. doi: 10.3390/insects14060563 (PMC10299600; doi:10.3390/insects14060563)
Supplement: Supplementary file 1 [file insects-14-00563-s001.zip]

Archive with 4 entries (4 files):
- Figure S1_230510.pdf
- Table S1_230510.pdf
- Table S2_230510.pdf
- Table S3-5_230510.pdf
